# Supplementary material for: A Real-World Systematic Analysis of Driver Mutations’ Prevalence in Early- and Advanced-Stage NSCLC: Implications for Targeted Therapies in the Adjuvant Setting
Source: Cancers (Basel). 2022 Jun 16;14(12):2971. doi: 10.3390/cancers14122971 (PMC9221477; doi:10.3390/cancers14122971)
Supplement: Supplementary file 1 [file cancers-14-02971-s001.zip]

Archive with 1 entries (1 files):
- cancers-1651885-supplementary.pdf
